# Supplementary material for: Interplay between cohesin and TORC1 links chromosome segregation and gene expression to environmental changes
Source: eLife. 2026 Jun 1;14:RP108275. doi: 10.7554/eLife.108275 (PMC13225845; doi:10.7554/eLife.108275)
Supplement: Figure 1—source data 1. [file elife-108275-fig1-data1.zip]

Archive with 3 entries (2 files):
- Figure 1-source data 1/
- Figure 1-source data 1/2023-04-13 12h41m14s(Chemiluminescence).tif
- Figure 1-source data 1/2023-04-14 11h27m07s(Chemiluminescence).tif
