# Supplementary material for: Interplay between cohesin and TORC1 links chromosome segregation and gene expression to environmental changes
Source: eLife. 2026 Jun 1;14:RP108275. doi: 10.7554/eLife.108275 (PMC13225845; doi:10.7554/eLife.108275)
Supplement: Figure 4—source data 1. [file elife-108275-fig4-data1.zip]

Archive with 16 entries (15 files):
- Figure 4-source data 1/
- Figure 4-source data 1/Figure 4B_INPUT_blot FLAG.tif
- Figure 4-source data 1/Figure 4B_INPUT_blot PK.tif
- Figure 4-source data 1/Figure 4B_IP PK_blot FLAG.tif
- Figure 4-source data 1/Figure 4B_IP PK_blot PK.tif
- Figure 4-source data 1/Figure 4C-left-INPUT-blot FLAG.jpg
- Figure 4-source data 1/Figure 4C-left-INPUT-blot GFP.jpg
- Figure 4-source data 1/Figure 4C-left-INPUT-blot Rad21.jpg
- Figure 4-source data 1/Figure 4C-left-IP FLAG-blot FLAG.jpg
- Figure 4-source data 1/Figure 4C-left-IP FLAG-blot GFP.jpg
- Figure 4-source data 1/Figure 4C-left-IP FLAG-blot Rad21.jpg
- Figure 4-source data 1/Figure 4C-right-INPUT-blot GFP&Rad21.jpg
- Figure 4-source data 1/Figure 4C-right-INPUT-blot Psm1&FLAG.jpg
- Figure 4-source data 1/Figure 4C-right-IP FLAG-blot FLAG.jpg
- Figure 4-source data 1/Figure 4C-right-IP-blot GFP.jpg
- Figure 4-source data 1/Figure 4C-right-IP-blot Psm1.jpg
