# Supplementary material for: Interplay between cohesin and TORC1 links chromosome segregation and gene expression to environmental changes
Source: eLife. 2026 Jun 1;14:RP108275. doi: 10.7554/eLife.108275 (PMC13225845; doi:10.7554/eLife.108275)
Supplement: Figure 4—figure supplement 1—source data 1. [file elife-108275-fig4-figsupp1-data1.zip]

Archive with 9 entries (8 files):
- Figure 4-figure supplement 1-source data 1/
- Figure 4-figure supplement 1-source data 1/Panel B_INPUT-Blot FLAG.tif
- Figure 4-figure supplement 1-source data 1/Panel B_INPUT-Blot PK.tif
- Figure 4-figure supplement 1-source data 1/Panel B_IP PK-Blot FLAG.tif
- Figure 4-figure supplement 1-source data 1/Panel B_IP PK-Blot PK.tif
- Figure 4-figure supplement 1-source data 1/Panel C_INPUT-Blot FLAG.tif
- Figure 4-figure supplement 1-source data 1/Panel C_INPUT-Blot PK.tif
- Figure 4-figure supplement 1-source data 1/Panel C_IP FLAG-Blot FLAG.tif
- Figure 4-figure supplement 1-source data 1/Panel C_IP FLAG-Blot PK.tif
