# Supplementary material for: Interplay between cohesin and TORC1 links chromosome segregation and gene expression to environmental changes
Source: eLife. 2026 Jun 1;14:RP108275. doi: 10.7554/eLife.108275 (PMC13225845; doi:10.7554/eLife.108275)
Supplement: Figure 5—figure supplement 2—source data 1. [file elife-108275-fig5-figsupp2-data1.zip]

Archive with 9 entries (8 files):
- Figure 5-figure supplement 2-source data 1/
- Figure 5-figure supplement 2-source data 1/Panel B_anti Mis4-S183p.tif
- Figure 5-figure supplement 2-source data 1/Panel B_anti-GFP.tif
- Figure 5-figure supplement 2-source data 1/Panel D Left_anti-Psm1-S1022p.jpg
- Figure 5-figure supplement 2-source data 1/Panel D Left_anti-Psm1.jpg
- Figure 5-figure supplement 2-source data 1/Panel D Right_anti-FLAG.jpg
- Figure 5-figure supplement 2-source data 1/Panel D Right_anti-Rad21-T262p.jpg
- Figure 5-figure supplement 2-source data 1/Panel E_anti-myc.jpg
- Figure 5-figure supplement 2-source data 1/Panel E_anti-Psk1p.jpg
